# Supplementary material for: Impact of Aortic Root Abscess on Surgical Outcomes of Infective Endocarditis
Source: Life (Basel). 2024 Jan 7;14(1):92. doi: 10.3390/life14010092 (PMC10820780; doi:10.3390/life14010092)
Supplement: Supplementary file 1 [file life-14-00092-s001.zip]

Archive with 1 entries (1 files):
- life-2763244-supplementary.pdf
